# Supplementary material for: Oligodendroglia-to-pericyte conversion after lipopolysaccharide exposure is gender-dependent
Source: PLoS One. 2024 Aug 6;19(8):e0308132. doi: 10.1371/journal.pone.0308132 (PMC11302866; doi:10.1371/journal.pone.0308132)
Supplement: S1 Data — (XLSX) [file pone.0308132.s001.xlsx]

## Sheet: Figure 1
							average	SD	SEM
Female Ctx	Sample 1	Sample 2	Sample 3	Sample 4	Sample 5	Sample 6
Blood vessel-like RFP cells	5	6	5	6	7	7
RFP cells	254	228	322	264	288	296
Ratio (%)	1.9685	2.63158	1.5528	2.27273	2.43056	2.36486	2.2035	0.385818	0.157509
Male Ctx	Sample 1	Sample 2	Sample 3	Sample 4	Sample 5	Sample 6
Blood vessel-like RFP cells	3	3	3	3	2	3
RFP cells	253	280	243	264	251	267
Ratio (%)	1.18577	1.07143	1.23457	1.13636	0.796813	1.1236	1.09142	0.154688	0.0631511
Female Tha	Sample 1	Sample 2	Sample 3	Sample 4	Sample 5	Sample 6
Blood vessel-like RFP cells	1	2	1	1	1	1
RFP cells	254	228	322	264	253	310
Ratio (%)	0.393701	0.877193	0.310559	0.378788	0.395257	0.322581	0.446346	0.214164	0.087432
Female Ctx	Sample 1	Sample 2	Sample 3	Sample 4	Sample 5	Sample 6
CD13+ RFP cells	5	6	7	7	8	9
CD13+	73	68	70	71	85	81
Ratio (%)	6.84932	8.82353	10	9.85915	9.41176	11.1111	9.34248	1.43648	0.586439
Male Ctx	Sample 1	Sample 2	Sample 3	Sample 4	Sample 5	Sample 6
CD13+ RFP cells	2	3	4	2	3	3
CD13+	76	65	83	68	78	80
Ratio (%)	2.63158	4.61538	4.81928	2.94118	3.84615	3.75	3.76726	0.872326	0.356126
Female Tha	Sample 1	Sample 2	Sample 3	Sample 4	Sample 5	Sample 6
CD13+ RFP cells	2	1	1	1	1	2
CD13+	83	87	77	88	78	80
Ratio (%)	2.40964	1.14943	1.2987	1.13636	1.28205	2.5	1.62936	0.643458	0.262691
Female Ctx	Sample 1	Sample 2	Sample 3	Sample 4	Sample 5	Sample 6
PDGFRβ+ RFP cells	5	6	5	6	5	5
PDGFRβ+	30	40	36	31	36	35
Ratio (%)	16.6667	15	13.8889	19.3548	13.8889	14.2857	15.5142	2.15107	0.878171
Male Ctx	Sample 1	Sample 2	Sample 3	Sample 4	Sample 5	Sample 6
PDGFRβ+ RFP cells	4	3	2	4	2	2
PDGFRβ+	46	36	30	41	37	32
Ratio (%)	8.69565	8.33333	6.66667	9.7561	5.40541	6.25	7.51786	1.66471	0.679617
Female Tha	Sample 1	Sample 2	Sample 3	Sample 4	Sample 5	Sample 6
PDGFRβ+ RFP cells	1	1	1	1	1	1
PDGFRβ+	35	27	24	30	33	38
Ratio (%)	2.85714	3.7037	4.16667	3.33333	3.0303	2.63158	3.28712	0.570938	0.233084

## Sheet: Figure 2
							average	SD	SEM
Female+LPS Ctx	Sample 1	Sample 2	Sample 3	Sample 4	Sample 5	Sample 6
Blood vessel-like RFP cells	17	19	21	15	21	24
RFP cells	388	367	328	391	373	350
Ratio (%)	4.38144	5.17711	6.40244	3.83632	5.63003	6.85714	5.38075	1.15854	0.472972
Male+LPS Ctx	Sample 1	Sample 2	Sample 3	Sample 4	Sample 5	Sample 6
Blood vessel-like RFP cells	3	3	2	3	4	3
RFP cells	279	321	253	288	310	305
Ratio (%)	1.07527	0.934579	0.790514	1.04167	1.29032	0.983607	1.01933	0.166061	0.067794
Female+LPS Str	Sample 1	Sample 2	Sample 3	Sample 4	Sample 5	Sample 6
Blood vessel-like RFP cells	3	3	6	4	5	6
RFP cells	253	253	343	301	324	342
Ratio (%)	1.18577	1.18577	1.74927	1.3289	1.54321	1.75439	1.45789	0.262613	0.107211
Female+LPS Ctx	Sample 1	Sample 2	Sample 3	Sample 4	Sample 5	Sample 6
CD13+ RFP cells	17	19	21	21	24	18
CD13+	63	58	60	55	59	49
Ratio (%)	26.9841	32.7586	35	38.1818	40.678	36.7347	35.0562	4.78814	1.95475
Male+LPS Ctx	Sample 1	Sample 2	Sample 3	Sample 4	Sample 5	Sample 6
CD13+ RFP cells	3	2	2	2	2	2
CD13+	58	55	40	59	54	48
Ratio (%)	5.17241	3.63636	5	3.38983	3.7037	4.16667	4.17816	0.748894	0.305735
Female+LPS Str	Sample 1	Sample 2	Sample 3	Sample 4	Sample 5	Sample 6
CD13+ RFP cells	3	3	6	4	5	4
CD13+	75	85	82	73	75	71
Ratio (%)	4	3.52941	7.31707	5.47945	6.66667	5.6338	5.43773	1.46909	0.599754
Female+LPS Ctx	Sample 1	Sample 2	Sample 3	Sample 4	Sample 5	Sample 6
PDGFRβ+ RFP cells	13	15	14	16	14	12
PDGFRβ+	28	29	30	34	27	32
Ratio (%)	46.4286	51.7241	46.6667	47.0588	51.8519	37.5	46.8717	5.22399	2.13268
Male+LPS Ctx	Sample 1	Sample 2	Sample 3	Sample 4	Sample 5	Sample 6
PDGFRβ+ RFP cells	4	3	2	3	3	3
PDGFRβ+	35	37	32	38	31	29
Ratio (%)	11.4286	8.10811	6.25	7.89474	9.67742	10.3448	8.95061	1.8831	0.768773
Female+LPS Str	Sample 1	Sample 2	Sample 3	Sample 4	Sample 5	Sample 6
PDGFRβ+ RFP cells	2	2	4	2	2	2
PDGFRβ+	25	20	25	21	28	31
Ratio (%)	8	10	16	9.52381	7.14286	6.45161	9.51971	3.45245	1.40946

## Sheet: Figure 5
200X							average	SD	SEM
Female+LPS 5mg/kg	Sample 1	Sample 2	Sample 3	Sample 4	Sample 5	Sample 6
PI+cells	34	38	39	42	45	42
all cells	502	497	487	514	520	490
PI+ (%)	6.77291	7.64588	8.00821	8.17121	8.65385	8.57143	7.97058	0.694174	0.283395
Male+LPS 5mg/kg	Sample 1	Sample 2	Sample 3	Sample 4	Sample 5	Sample 6
PI+cells	0	0	0	0	0	0
all cells	510	485	497	506	486	484
PI+(%)	0	0	0	0	0	0	0	0	0
Female+LPS 25mg/kg	Sample 1	Sample 2	Sample 3	Sample 4	Sample 5	Sample 6
PI+cells	332	312	316	324	306	342
all cells	504	497	486	502	490	511
PI+ (%)	65.873	62.7767	65.0206	64.5418	62.449	66.9276	64.5981	1.74184	0.711102
Male+LPS 25mg/kg	Sample 1	Sample 2	Sample 3	Sample 4	Sample 5	Sample 6
PI+cells	37	48	43	40	50	43
all cells	489	513	492	485	508	492
PI+(%)	7.56646	9.35673	8.73984	8.24742	9.84252	8.73984	8.7488	0.801905	0.327376
Female+LPS 25mg/kg	Sample 1	Sample 2	Sample 3	Sample 4	Sample 5	Sample 6
CD13+PI+cells	76	70	68	69	65	71
PI+	508	502	476	496	493	512
Ratio (%)	14.9606	13.9442	14.2857	13.9113	13.1846	13.8672	14.0256	0.582071	0.237629
Male+LPS 25mg/kg	Sample 1	Sample 2	Sample 3	Sample 4	Sample 5	Sample 6
CD13+PI+cells	2	3	3	4	3	4
PI+	41	47	42	47	41	43
Ratio (%)	4.87805	6.38298	7.14286	8.51064	7.31707	9.30233	7.25565	1.56172	0.637571
